# Supplementary material for: In Situ XRPD Investigation of Relative Humidity-Induced Lattice Responses in Tetragonal Hen Egg-White Lysozyme
Source: Biomolecules. 2026 Mar 15;16(3):442. doi: 10.3390/biom16030442 (PMC13023528; doi:10.3390/biom16030442)
Supplement: Supplementary file 1 [file biomolecules-16-00442-s001.zip]

Archive with 1 entries (1 files):
- biomolecules-4166366-supplementary.pdf
